# Supplementary material for: Vitamin D Receptor (VDR) Gene Polymorphisms Modify the Response to Vitamin D Supplementation: A Systematic Review and Meta-Analysis
Source: Nutrients. 2022 Jan 15;14(2):360. doi: 10.3390/nu14020360 (PMC8780067; doi:10.3390/nu14020360)
Supplement: Supplementary file 1 [file nutrients-14-00360-s001.zip]

Archive with 1 entries (1 files):
- nutrients-1535803-supplementary.pdf
